# Supplementary material for: Tissue-specific responses to TFAM and mtDNA copy number manipulation in prematurely ageing mice
Source: eLife. 2025 Jun 30;14:RP104461. doi: 10.7554/eLife.104461 (PMC12208663; doi:10.7554/eLife.104461)
Supplement: Figure 2—figure supplement 1—source data 3. [file elife-104461-fig2-figsupp1-data3.zip]

Archive with 2 entries (2 files):
- 18s.tiff
- __MACOSX/._18s.tiff
