# Supplementary material for: Tissue-specific responses to TFAM and mtDNA copy number manipulation in prematurely ageing mice
Source: eLife. 2025 Jun 30;14:RP104461. doi: 10.7554/eLife.104461 (PMC12208663; doi:10.7554/eLife.104461)
Supplement: Figure 3—source data 2. [file elife-104461-fig3-data2.zip]

Archive with 8 entries (7 files):
- Figure 3-source data 2/
- Figure 3-source data 2/Figure 3-source data 2_Tfam.tif.zip
- Figure 3-source data 2/Figure 3-source data 2_HSP60.tif.zip
- Figure 3-source data 2/Figure 3-source data 2_COX1.tif.zip
- Figure 3-source data 2/Figure 3-source data 2_ATP5A.tif.zip
- Figure 3-source data 2/Figure 3-source data 2_COX2.tif.zip
- Figure 3-source data 2/Figure 3-source data 2_SDHB.tif.zip
- Figure 3-source data 2/Figure 3-source data 2_NDUFB8.tif.zip
