# Supplementary material for: Tissue-specific responses to TFAM and mtDNA copy number manipulation in prematurely ageing mice
Source: eLife. 2025 Jun 30;14:RP104461. doi: 10.7554/eLife.104461 (PMC12208663; doi:10.7554/eLife.104461)
Supplement: Figure 5—source data 2. [file elife-104461-fig5-data2.zip]

Archive with 14 entries (14 files):
- ATP5A.tif
- __MACOSX/._ATP5A.tif
- Cox1.tif
- __MACOSX/._Cox1.tif
- Cox2.tif
- __MACOSX/._Cox2.tif
- HSP60.tif
- __MACOSX/._HSP60.tif
- SDHB.tif
- __MACOSX/._SDHB.tif
- tfam.tif
- __MACOSX/._tfam.tif
- UQCRC2.tif
- __MACOSX/._UQCRC2.tif
