# Supplementary material for: Tissue-specific responses to TFAM and mtDNA copy number manipulation in prematurely ageing mice
Source: eLife. 2025 Jun 30;14:RP104461. doi: 10.7554/eLife.104461 (PMC12208663; doi:10.7554/eLife.104461)
Supplement: Figure 5—source data 3. [file elife-104461-fig5-data3.zip]

Archive with 8 entries (7 files):
- Figure 5-source data 3/
- __MACOSX/._Figure 5-source data 3
- Figure 5-source data 3/COMMASSIE.tiff
- __MACOSX/Figure 5-source data 3/._COMMASSIE.tiff
- Figure 5-source data 3/COMPLEX I.tiff
- __MACOSX/Figure 5-source data 3/._COMPLEX I.tiff
- Figure 5-source data 3/COMPLEX IV.tiff
- __MACOSX/Figure 5-source data 3/._COMPLEX IV.tiff
