# Supplementary material for: Tissue-specific responses to TFAM and mtDNA copy number manipulation in prematurely ageing mice
Source: eLife. 2025 Jun 30;14:RP104461. doi: 10.7554/eLife.104461 (PMC12208663; doi:10.7554/eLife.104461)
Supplement: Figure 6—source data 2. [file elife-104461-fig6-data2.zip]

Archive with 8 entries (8 files):
- COX2 AND UCP1.tif
- __MACOSX/._COX2 AND UCP1.tif
- HSP60.tif
- __MACOSX/._HSP60.tif
- OXPHOS.tif
- __MACOSX/._OXPHOS.tif
- TFAM.tif
- __MACOSX/._TFAM.tif
